# Supplementary material for: Genetic diversity, extent of linkage disequilibrium and persistence of gametic phase in Canadian pigs
Source: BMC Genet. 2017 Jan 21;18:6. doi: 10.1186/s12863-017-0473-y (PMC5251314; doi:10.1186/s12863-017-0473-y)
Supplement: Additional file 1: — List of possible misplaced SNP. Containing the names of the 608 SNPs identified as possible misplaced SNPs. (XLSX 18 kb) [file 12863_2017_473_MOESM1_ESM.xlsx]

## Sheet: Sheet1
SNPID
ALGA0008126
MARC0031127
ALGA0005347
ALGA0005353
MARC0088490
ASGA0004621
MARC0045252
DRGA0002298
ASGA0008267
ALGA0011017
ALGA0011020
MARC0015539
ASGA0008283
MARC0011129
DRGA0002540
MARC0029100
ASGA0096786
ASGA0104805
ALGA0103227
ASGA0087480
ASGA0100031
ALGA0011126
ASGA0008327
MARC0086286
ALGA0011136
M1GA0002113
H3GA0005436
ALGA0011137
SIRI0000829
ASGA0008338
ALGA0011142
ASGA0010262
ALGA0122920
MARC0113898
ASGA0010647
ALGA0123687
ALGA0114708
MARC0090993
ALGA0111915
ASGA0106410
ASGA0084103
ASGA0085784
H3GA0055503
DRGA0004046
ALGA0115511
ALGA0119936
ALGA0112941
MARC0017993
ALGA0022429
ALGA0025846
ALGA0025852
ASGA0019136
MARC0077147
ALGA0034318
ALGA0034316
ASGA0027353
ALGA0034325
ALGA0034350
H3GA0055599
MARC0000856
ALGA0122126
MARC0020820
MARC0012755
H3GA0018601
ASGA0029104
ASGA0097695
ALGA0036258
ASGA0084803
ASGA0095625
ASGA0029572
M1GA0008913
ALGA0036967
H3GA0018917
ASGA0029619
ASGA0029617
H3GA0018914
INRA0022476
ASGA0029661
ALGA0037123
MARC0026985
ASGA0089928
MARC0103007
ALGA0037853
MARC0054494
MARC0030001
ASGA0033485
H3GA0021468
ALGA0041477
ALGA0041496
ALGA0041501
ASGA0033613
ALGA0108021
ASGA0037320
ALGA0045932
ALGA0045934
DRGA0008242
ALGA0045948
ASGA0037329
ASGA0037335
MARC0060185
H3GA0023964
ALGA0045976
M1GA0011538
ASGA0037350
MARC0093860
MARC0060950
MARC0058228
ALGA0045987
ALGA0045990
H3GA0023983
ALGA0045997
MARC0036274
M1GA0011542
ALGA0114746
ASGA0037375
H3GA0023987
MARC0015431
H3GA0024830
H3GA0025290
MARC0027972
ASGA0090480
ASGA0045633
ASGA0091996
ASGA0093736
ALGA0059480
DIAS0002172
MARC0028836
H3GA0056653
MARC0100226
ASGA0098785
ASGA0090608
MARC0089408
ALGA0112828
ASGA0082131
ALGA0109316
H3GA0052790
MARC0070269
MARC0068931
ALGA0114440
MARC0106924
MARC0039968
CASI0006901
ASGA0100671
ASGA0090294
MARC0089740
ASGA0100222
ALGA0124318
H3GA0030836
H3GA0030853
MARC0024643
H3GA0030848
ASGA0049150
MARC0056205
MARC0094174
ALGA0062627
ASGA0097706
MARC0041857
DIAS0001625
DIAS0001626
ALGA0110973
MARC0012039
MARC0054856
MARC0035797
MARC0091059
MARC0036181
ALGA0112730
ALGA0114921
ASGA0054449
ASGA0054450
MARC0110971
ASGA0094508
ASGA0094501
MARC0016809
ALGA0068381
ALGA0068398
H3GA0035619
MARC0098152
ALGA0068410
MARC0072990
ALGA0068152
ALGA0123454
ALGA0083743
ALGA0083738
ASGA0083192
ALGA0085500
H3GA0044392
DRGA0015165
ALGA0085623
CASI0009838
ALGA0086414
ASGA0102639
ALGA0102024
MARC0115065
MARC0009013
MARC0046970
ALGA0116530
ASGA0092296
ALGA0104875
ALGA0104377
MARC0030550
MARC0042408
ALGA0088446
ALGA0088449
MARC0012097
MARC0026216
ALGA0090552
MARC0056355
ALGA0092427
ASGA0090482
MARC0036783
DRGA0016986
DRGA0004885
ASGA0094517
ALGA0005821
ALGA0005926
ASGA0004475
MARC0088600
MARC0004688
MARC0105296
ALGA0006700
ASGA0105182
INRA0006316
ASGA0006024
CASI0000147
INRA0007952
H3GA0005430
ASGA0008337
M1GA0002118
ALGA0011145
INRA0008012
H3GA0005445
DRGA0002582
ALGA0011255
ALGA0110785
DRGA0001363
ALGA0013564
ALGA0114486
MARC0101455
MARC0064625
ALGA0013980
ALGA0013973
ALGA0013976
ALGA0013978
H3GA0006892
MARC0065336
ALGA0013966
MARC0027644
ALGA0013947
ALGA0013817
MARC0031677
H3GA0006905
ALGA0104051
ALGA0014235
MARC0026438
ASGA0010858
ALGA0014432
DRGA0003147
H3GA0007207
MARC0046666
INRA0009610
DRGA0003445
ASGA0011670
DRGA0003728
ALGA0017095
ALGA0017114
H3GA0056134
MARC0044997
ALGA0122587
ALGA0020510
ALGA0107842
ALGA0031493
ALGA0031567
DRGA0005625
ASGA0025326
MARC0087086
MARC0018785
ASGA0099194
ASGA0025405
DRGA0005670
ALGA0031717
CASI0004619
ALGA0106554
ASGA0025603
MARC0014603
ALGA0032075
H3GA0016370
ALGA0032084
ALGA0032130
ALGA0032141
ASGA0104919
ASGA0028013
M1GA0008445
ALGA0106426
M1GA0008510
H3GA0018173
M1GA0008725
ALGA0110481
ASGA0093962
MARC0036862
ASGA0084188
ASGA0101193
MARC0039206
ASGA0028886
M1GA0008850
ALGA0107074
ASGA0029571
ASGA0103810
MARC0115027
H3GA0018927
DIAS0000167
H3GA0021198
ASGA0033093
DBNP0001311
H3GA0021288
ALGA0041180
ASGA0033449
ASGA0033472
ASGA0033473
DRGA0007569
MARC0093483
MARC0094543
ASGA0033546
ALGA0041441
ASGA0033592
H3GA0021475
ASGA0033599
ALGA0041516
H3GA0021494
DRGA0007600
H3GA0021497
DIAS0002055
ALGA0041585
MARC0046318
ALGA0041598
ALGA0041669
INRA0025809
MARC0053407
INRA0026076
ASGA0034209
ASGA0034210
ASGA0034212
INRA0026647
CASI0003898
ALGA0042986
ALGA0113713
ASGA0034832
ASGA0035362
ASGA0037322
ALGA0045939
ASGA0037326
MARC0039911
ALGA0048092
ASGA0044406
DRGA0009805
ASGA0045619
ASGA0045615
MARC0011198
ASGA0101645
ASGA0047532
ASGA0047534
ASGA0082542
ALGA0059185
ALGA0059170
ALGA0103072
ASGA0105194
ASGA0091921
H3GA0030844
M1GA0014523
MARC0031142
MARC0028906
MARC0048895
MARC0052682
M1GA0024654
ALGA0065615
ASGA0058211
ALGA0071000
INRA0040536
ALGA0071251
ASGA0058623
MARC0024286
ASGA0058708
CASI0003580
MARC0064069
MARC0081092
DIAS0003262
ALGA0071935
DRGA0012872
INRA0043420
MARC0066323
ALGA0076709
MARC0077041
MARC0008656
DIAS0002955
DIAS0000555
ASGA0062952
ALGA0077178
INRA0043787
MARC0027468
INRA0043828
H3GA0040681
ALGA0078672
ALGA0078695
ALGA0078699
ALGA0078701
INRA0044851
ALGA0078704
ALGA0079549
DIAS0000993
ASGA0064349
MARC0058142
MARC0019892
ASGA0068533
ASGA0068541
ASGA0068564
MARC0035863
ALGA0085622
ALGA0085636
MARC0051236
ALGA0107714
ASGA0071803
ALGA0088480
ASGA0071826
ALGA0088478
ASGA0093923
H3GA0054878
MARC0032328
ALGA0121589
DRGA0015977
ALGA0089803
ASGA0072794
ASGA0072799
DRGA0016008
ASGA0106085
MARC0033608
ALGA0090596
ASGA0086061
ALGA0090645
H3GA0046625
ASGA0074860
ASGA0074877
INRA0052780
DRGA0016654
ASGA0077381
M1GA0022174
ASGA0077393
H3GA0052531
ALGA0005023
ALGA0102912
H3GA0002391
INRA0004582
ALGA0006725
ASGA0085442
INRA0006224
MARC0083970
ASGA0097367
ALGA0013708
ASGA0105637
H3GA0015686
DRGA0005613
DRGA0005615
ALGA0031536
DRGA0005616
ALGA0113412
ALGA0031600
DRGA0005648
DIAS0000522
ALGA0115277
MARC0021861
ALGA0031740
ASGA0025521
ASGA0084105
ALGA0107691
ALGA0032094
ALGA0032106
ALGA0032158
MARC0036874
ASGA0096237
DIAS0001513
ALGA0107564
ASGA0085528
ASGA0033603
ASGA0033619
MARC0034834
ALGA0120407
H3GA0021499
ALGA0041580
ALGA0041733
ASGA0033846
ASGA0034753
ALGA0043448
MARC0009684
ASGA0037376
ALGA0046005
DRGA0009429
M1GA0014500
ASGA0049112
ALGA0060155
ASGA0103196
H3GA0030429
MARC0001125
MARC0007414
ASGA0091751
H3GA0031753
ASGA0050712
H3GA0031870
ALGA0062126
ASGA0050751
MARC0074652
ALGA0116510
ASGA0082465
ASGA0084949
H3GA0054304
ALGA0117944
MARC0072254
ALGA0122742
ALGA0068420
ALGA0069653
ALGA0069655
MARC0013977
H3GA0036311
ASGA0057351
MARC0091931
DIAS0004230
ALGA0104080
ASGA0101033
ALGA0119942
ASGA0089239
MARC0114491
ALGA0071163
ALGA0106399
ASGA0058407
ASGA0058467
ALGA0071368
H3GA0037072
ASGA0058507
ALGA0071399
ALGA0071425
H3GA0037259
MARC0071083
ASGA0058822
ASGA0058881
ALGA0072090
ASGA0059170
ALGA0076988
INRA0043947
ALGA0077416
DRGA0013812
ALGA0077623
ASGA0102019
H3GA0041051
ALGA0079177
H3GA0041115
INRA0045149
DIAS0000556
ASGA0084546
MARC0030249
ALGA0085375
H3GA0044495
MARC0036482
ALGA0102969
ALGA0114289
INRA0049850
ALGA0086509
MARC0029481
MARC0068367
H3GA0046562
ALGA0092434
ASGA0074868
H3GA0047563
ASGA0074889
ASGA0101319
ASGA0090869
H3GA0010859
H3GA0010861
ALGA0021460
ASGA0104570
ALGA0100974
ALGA0114774
ASGA0094554
ASGA0105200
MARC0014864
ALGA0059175
CASI0009949
H3GA0055986
DRGA0012567
ALGA0085612
DRGA0015166
ASGA0071822
ASGA0098441
MARC0051155
ALGA0119129
MARC0029846
CASI0006830
ALGA0117917
ALGA0086411
MARC0089890
ALGA0097930
ASGA0015336
ALGA0031040
ASGA0024972
DRGA0010042
ASGA0082882
ALGA0059187
ALGA0104117
ALGA0081971
H3GA0043982
ASGA0076183
INRA0055080
